# Supplementary material for: A combined transcriptome - miRNAome approach revealed that a kinesin gene is differentially targeted by a novel miRNA in an apomictic genotype of Eragrostis curvula
Source: Front Plant Sci. 2022 Sep 30;13:1012682. doi: 10.3389/fpls.2022.1012682 (PMC9563718; doi:10.3389/fpls.2022.1012682)
Supplement: Supplementary file 4 [file Table_1.xlsx]

## Sheet: Hoja1
Supplementary table 2: Validated miRNAs, including mature, pri-miRNA, pre-miRNA and star sequences.
Name	Target transcript	Mature miRNA sequence	Pre_miRNA sequence	Pri_miRNA sequence	Star sequence
Ecu-miRNA_novel_1	Kinesin-like protein KIN-14D	GTGTTCTTTGCATCTTGGTCAAGC	GTGTTCTTTGCATCTTGGTCAAGCTGCACTAGTGCCACAAAAGAAAGTTGTCACGACCCAAAATTCAAAAGAAATAAAAATCACTCAAAGTTAAATTTATGTCTAATTCTTACCTATTCATCGAATTTTCAAAAAAATGAAAGTTAAGTAAACTAATATAAACTAGAGCTAGAAAAGGAAAATTTCTAGAATATAAAAGTTTGTGCTCAAGTGTTTGAATGCTA	GCATGGATTTAACATCCTACACATCATTTCAGTTGAATGAGTTAACATGAAATTCATGTGGGTTCTGCACCAATGGCATGTGTATATCCTACACAAGCATTTCAGGCTTCAGCCACCTATATAAGCAACAATTGCCACCTTAAATCAGTCAACCATTTCCATCCCATAGCTAGCATCCCTTACATTTCTGATTCATTCAGCTTTACTAGCATTCCCTGTGAGACATTGGAAGAAGCCAAATGCCAAACCAAATTACCTTGTTTCTGTTTCTGGGAGTGGCAGAGCTGTCCCTGGCATCTA	TTGTGCTCAAGTGTTTGAATGCTA
Ecu-miRNA_novel_2	Patatin-like protein 2	AGGTGATTTTTGGATTATGTTCAG	AGGTGATTTTTGGATTATGTTCAGTGCTTAATTAAGCAACGAAGGAAAACTAACTAATAGAGCAACGTTCCATGTATACAAAAACGAGAAGCCAAGATCGAGACGAGAAAAAGAAGATAAATACTGAAATCACACATTTGGATACAGACATTCAGTAAGTGTAAAATTGATCCAAATTGTATGCCAATGTGCCTAGAACTTTTTAATTATTACCTCC	TCTCCGCAGCATGGCTGCCGTCGTCGTCGTCTTCCTCTCTCTGCTGCTGCTGCCGGCCACCAGCAGCCGGGAGGACAAGCAGGAGCAGCTGCAGTCGAGTCGCCACCACGGCCGCCCCGGCCGGTGGGTTCCTGCTCCGCTGCCCCCGTCCTCCTGCCACCGGGAGCAAATTGCTCCCGGCGACGGCGCCCCGGAGCCGGAGCAGTAGGCGGGTTCCACACCTCCGACGCCGCAGAGCTGCATAGCAGCTCTGCAGACGATCATCATCTGCGTGACGAGGCCGCCGCCACCGCCAAAAAG	GAACTTTTTAATTATTACCTCC
Ecu-miR398	Dehydration-Responsive Element Binding Protein 2A (DREB2A)	TGTGTTCTCAGGTCGCCCCCG	GGGGCGAGCTGCGAACACATGAGCTCCGGCCGCCGGCTAAGCTCGCGTGTGTTCTCAGGTCGCCCCCG	TATTTTATACTAGTACATAAGCTTGTTGATCATGTTCCACTGTTGCTCTGCCTGCAGTCATCCATCTAGTAGTGTTCAGATAAGGAGACTGGTTTCTTAACAGGAATAACTAGTAGTTTTTTTGCTTGCACAATGTGAGGAACATCTGCTGGTGGTTGTGGCTTGCGGCGGCCAACAAGAGATCCTGACATGAGGACTTGGTTCTGTTTCTGGTTTCGTCCTTGGCATTTCCCATTGAGCTGTAGCACGATGGTGCTGGAGAGGAATGAGGATCTGCCTGATTGACCATGTCACAAAATT	GGGGCGAGCTGCGAACACATG
Ecu-miR156c	Growth-regulating factor 8	GCTCACTTCTCTTTCTGTCAGC	TGACAGAAGAGAGTGAGCACGCAGCGGCCAGACTGCATCTATATACGGCTGCTGCTGCCGATAAAGACGATGGATGGATTGAAGCCTAGACGCAGCTGCTGTTGCGTGCTCACTTCTCTTTCTGTCAGC	TGCTTGGTGAGAAGGTCCCTGTTGGAGAAGCAGGGCACGTGCAGGGACACGCATGCCGGAGCACACGCAGTGTGCGACGATGACTAGTGTCAATGCTTTTTGCTCCTGCACGCGCTCCCCTTCTCCACCATGGCCTTCTCACCACAATCGATTCCGACGGCTCGCTTCGTCCACATACGCCCAACGTCCGAGTGATGGACCGACTGGTGATTGGTTCCGTAGTGTCGTAGTGACCAAATTTAATTTGACGCATGCACCTGCAAGAGCTGATTTTCGCAGCAGCAAACAACTTATTTTGAC	TGACAGAAGAGAGTGAGCAC
Ecu-miR156d	Squamosa-promoter binding protein-like protein 13	GCTCACTCCTCTTTCTGTCAGCC	TTGACAGAAGAGAGTGAGCACATGGTGAGATGAACGATATAAGATATATACCGTCCTCGCCGCGTGCTCACTCCTCTTTCTGTCAGCC	GCTCCATCTAGAATATTTTTGTGTCTCACTCTCACCTTAGCAGGTCGACGTTGTGTGTCGCTTTTGTTTGGTGGCGCGGTCGCGACCCTCTTACTCGGCAGGGACAAGCAAGTGTCAGACATTGAGGATGCGTCGAGGATGAGTTGCAGCGGTGCAAGCTGGAATTGAAGGCGAGGCGACAGGCTTGTGACCTGGGATGGGAAGTCGGGTGTCGGGGTCAGGGCGTGAGCATTAGGGGCGGCTAGGGTTGGAGACTATAGAGGATGGACGGCGGGAGCTGCACGCATGAAGGAGTGGGTT	TTGACAGAAGAGAGTGAGCAC
Ecu-miR166	DNA-directed RNA polymerase II subunit RPB1	GGAATGTTGTCTGGTTCAAGG	GGAATGTTGTCTGGTTCAAGGTTTTGCCTGTGATTTGAGGATGATCTCTATCTAGTTTCATTCCTCGGATCTGCAGGATCTCGGACCAGGCTTCATTCCCC	CGCTCGCTCAGCTCGTCTCTCTCTCTCTTTCTCTCCTCTCTCTCTCTGCCTGCGTGTCGAGTTCTTGCTGCGCCTGCTCGGCATGCACTTTGCAGCAGTGTTGGTCGGCGATGGGATGGGACGGGCGCTGGTGATGGTGGTGGTGCGGCTGACAGAAGAGAGTGAGCACGCAGCGGCCAGACTGCATCTATATACGGCTGCTGCTGCCGATAAAGACGATGGATGGATTGAAGCCTAGACGCAGCTGCTGTTGCGTGCTCACTTCTCTTTCTGTCAGCTCTCTCCTCACTCTTGGGACTT	TCGGACCAGGCTTCATTCCCC
Ecu-miR2275c	Transcription factor GAMYB	AGAGTTGGAGGAAAACAAACC	AGAGTTGGAGGAAAACAAACCAACTGATCATCTGGTTCAGCAATGGATCGATGGGCAGAAACAATCACTGGTTGGCTTGTTTTTCTCCAATATCTCA	ACTGTTATGACTAGGTTCTATCAGGCACCGAAAGTGAGAGTTGGAGGAAAACAAACCAACTGATCATCTGGTTCAGCAATGGATCGATGGGCAGAAACAATCACTGGTTGGCTTGTTTTTCTCCAATATCTCACCTTCAGTAGATCGCCTGATGGCTACTGACACCACGAACAGAGCTGAGGACATCATACATATGTGCCATTGGAGGTGAGGATTAGAAGGAACTGAACCATCCATGGAAACAAAAGAAAGATGGTTCAGTTTCCTCTAATATCTCATCTCGACTGGCCCATTTCGGGA	CTTGTTTTTCTCCAATATCTCA

## Sheet: Hoja2
				mature_seq	pre_seq	pri_seq	pri_beg	pri_end	star_beg	star_end	star_seq		pri_id									< rnafold_	.fold
				GCTCACTTCTCTTTCTGTCAGC	TGACAGAAGAGAGTGAGCACGCAGCGGCCAGACTGCATCTATATACGGCTGCTGCTGCCGATAAAGACGATGGATGGATTGAAGCCTAGACGCAGCTGCTGTTGCGTGCTCACTTCTCTTTCTGTCAGC	TGCTTGGTGAGAAGGTCCCTGTTGGAGAAGCAGGGCACGTGCAGGGACACGCATGCCGGAGCACACGCAGTGTGCGACGATGACTAGTGTCAATGCTTTTTGCTCCTGCACGCGCTCCCCTTCTCCACCATGGCCTTCTCACCACAATCGATTCCGACGGCTCGCTTCGTCCACATACGCCCAACGTCCGAGTGATGGACCGACTGGTGATTGGTTCCGTAGTGTCGTAGTGACCAAATTTAATTTGACGCATGCACCTGCAAGAGCTGATTTTCGCAGCAGCAAACAACTTATTTTGAC	1	300	24	43	TGACAGAAGAGAGTGAGCAC	seven_samples.collapsed_mature_601	Backbone_2573_2		RNAplot --pre "	131	152	8 RED omark	24	43	8 BLUE omark"	< rnafold_Backbone_2573_2.fold
