# Supplementary material for: A combined transcriptome - miRNAome approach revealed that a kinesin gene is differentially targeted by a novel miRNA in an apomictic genotype of Eragrostis curvula
Source: Front Plant Sci. 2022 Sep 30;13:1012682. doi: 10.3389/fpls.2022.1012682 (PMC9563718; doi:10.3389/fpls.2022.1012682)
Supplement: Supplementary file 5 [file Table_2.xlsx]

## Sheet: Hoja1
	transcript	size (bp)	Protein	ID	size (AA)	Score	Expect	Identities	Positives	Gaps	Frame	query	sbjct	miRNA target site	conserved miRNA
apoVSsex_microUP_target_down	maker-Backbone_636-augustus-gene-2.6	3865	protein argonaute MEL1 [Sorghum bicolor]	XP_002466274	1305	290 bits(741)	7e-83	171/352(49%)	216/352(61%)	21/352(5%)	1	1030- 2061	464 - 802	2798 - 2821	-
						63.9 bits(154)	2e-12	29/44(66%)	35/44(79%)	0/44(0%)	1	1648 - 1779	827 - 870
						120 bits(301)	1e-29	118/447(26%)	199/447(44%)	43/447(9%)	1	2119 - 3429	890 - 1303
	maker-Backbone_2520-snap-gene-0.20	1731	dehydration-responsive element-binding protein 2B-like isoform X3 [Setaria viridis]	XP_034583800.1	380	380 bits(976)	5e-124	247/386(64%)	287/386(74%)	38/386(9%)	1	226 - 1341	19 - 380	532 -552	mir398
	maker-Backbone_170-augustus-gene-5.46 (2605)		histone-lysine N-methyltransferase, H3 lysine-9 specific SUVH4-like isoform X1 [Panicum hallii]	XP_025805234	734	982 bits(2538)	0.0	533/763(70%)	584/763(76%)	84/763(11%)	1	283 - 2466	21 - 734	1091-1114	-
	snap_masked-Backbone_5544-processed-gene-1.147		nuclear pore complex protein NUP1-like [Panicum hallii]	XP_025796468	2021	811 bits(2096)	0.0	554/852(65%)	630/852(73%)	42/852(4%)	3	348 2852	64 - 890	947 -969	-
						100 bits(248)	1e-16	85/125(68%)	90/125(72%)	4/125(3%)	3	4104 - 4475	1282 - 1403
apoVSfac_microUP_target_down	maker-Backbone_4151-snap-gene-0.33	4062	Kinesin-like protein KIN-14D [Oryza sativa Japonica Group]	ID: Q0E2L3.2	977	288 bits(738)	5e-80	217/401(54%)	271/401(67%)	33/401(8%)	1	10 -1167	17 - 399	371 - 394	-
						1066 bits(2756)	0.0	548/713(77%)	607/713(85%)	63/713(8%)	1	1762 - 3861	313 - 975
	maker-Backbone_4196-augustus-gene-1.55	3326	hypothetical protein SORBIDRAFT_03g030645, partial [Sorghum bicolor]	XP_002458283.1	977	345.51 (885)	9.76e-100	257/793 (32.4%)	391/793 (49.3%)	126/793 (15.9%)	2	764 - 2987	257 - 974	1817-1836	Vun-miR172f
						118.63 (296)	2.73e-24	66/151 (43.7%)	99/151 (65.6%)	0/151 (0%)	2	323 - 773	14 - 164
	maker-Backbone_1023-snap-gene-0.117	2044	Diacylglycerol kinase 5;	Q9C5E5.1	509	649 bits(1675)	0.0	332/490(68%)	392/490(80%)	8/490(1%)	2	335 - 1789	11 - 497	1206 - 1226	-
	maker-Backbone_6978-augustus-gene-0.44	4108	putative disease resistance RPP13-like protein 3 [Sorghum bicolor]	XP_021301298.1	1121	580.87 (1496)	0	427/1035 (41.3%)	593/1035 (57.3%)	115/1035 (11.1%)	1	280 - 3106	60 - 1071	1152 - 1173	Bdi-miR2275a
	maker-Backbone_1301-augustus-gene-1.1	1699	Patatin-like protein 2 [Oryza sativa Indica Group]	A2YW91.1	405	455 bits(1171)	4e-156	224/389(58%)	284/389(73%)	5/389(1%)	2	218 - 1375	15- 401	310-084	-
	maker-Backbone_3491-augustus-gene-1.5	3874	PH, RCC1 and FYVE domains-containing protein 1	Q947D2.1	1103	850 bits(2195)	0.0	487/907(54%)	636/907(70%)	36/907(3%)	3	444 - 3068	15 - 917	2877 - 2900	-
						64.7 bits(156)	6e-09	37/66(56%)	52/66(78%)	0/66(0%)	3	3348 - 3545	1022 - 1087
	augustus_masked-Backbone_443-processed-gene-0.15	3646	putative serine/threonine-protein kinase [Dichanthelium oligosanthes	OEL35592	714	749.58 (1934)	0	421/696 (60.5%)	479/696 (68.8%)	130/696 (18.7%)	2	1741 - 3461	1 - 689	3517- 3537	-
	maker-Backbone_2520-snap-gene-0.20	1737	DREB2A [Arundo donax]	JAF93766	343	397.51 (1020)	1.07×10-132	239/316 (75.6%)	263/316 (83.2%)	6/316 (1.9%)	1	397 - 1333	22 - 334	532 - 552	Zma-miR398b
	augustus_masked-Backbone_2460-processed-gene-0.6 (1576)	1576	nucleolar protein 58-like [Aegilops tauschii subsp. tauschii]	XP_020185899	306	256.91 (655)	3.09×10-79	137/284 (48.2%)	186/284 (65.5%)	23/284 (8.1%)	3	177 - 1023	3 - 264	1288 - 1309	Zos-miR167b
	maker-Backbone_7190-snap-gene-0.13	1996	Phospho-2-dehydro-3-deoxyheptonate aldolase 2, chloroplastic; AltName: Full=3-deoxy-D-arabino-heptulosonate 7-phosphate synthase 2 [Oryza sativa Japonica Group]	Q75W16.1	539	41.6 bits(96)	0.021	21/30(70%)	25/30(83%)	5/30(16%)	1	292 - 366	80 - 109	195 - 216	-
						382 bits(981)	3e-124	198/295(67%)	221/295(74%)	34/295(11%)	3	372 -1160	126 - 418
						64.3 bits(155)	2e-09	28/37(76%)	28/37(75%)	0/37(0%)	1	1162 - 1272	418 -454
	augustus_masked-Backbone_3765-processed-gene-1.0	7823	DNA helicase PIF1, ATP-dependent [Corchorus olitorius]	OMP07327	1480	841.65 (2173)	0	482/1273 (37.9%)	482/1273 (37.9%)	142/1273 (11.2%)	3	807 - 4338	115 - 1340	2481 - 2499	Tae-miR395r
						370.93 (951)	5.00×10-102	206/548 (37.6%)	206/548 (37.6%)	31/548 (5.7%)	3	5472 - 7032	115 - 656
						192.59 (488)	3.16×10-46	91/172 (52.9%)	91/172 (52.9%)	0/172 (0%)	3	7188 - 7701	9611 -1082
facVSsex_microUP_target_down	maker-Backbone_4804-snap-gene-0.1	3972	DNA-directed RNA polymerase II subunit RPB1; Short=DNA polymerase II subunit B1 [Arabidopsis thaliana]	P18616.3	1839	2246 bits(5821)	0.0	1075/1271(85%)	1170/1271(92%)	20/1271(1%)	1	3753-01-01	1 - 1271	3540 - 3560	Osa-miR166e
	maker-Backbone_1697-augustus-gene-1.20	2639	MYB-related protein [Triticum aestivum]	AEV91175	633	268.08 (684)	1.15×10-84	262/500 (52.4%)	314/500 (62.8%)	46/500 (9.2%)	1	637 - 2062	86 - 563	2264 - 2285	Osa-miR2118d
						73.94 (180)	1.15×10-84	37/48 (77.1%)	39/48 (81.3%)	2/48 (4.2%)	3	390 - 525	1948-01-01
	augustus_masked-Backbone_2622-processed-gene-0.24	3454	Probable LRR receptor-like serine/threonine-protein kinase At1g56130[Arabidopsis thaliana]	C0LGH2.2	1032	928 bits(2399)	0.0	514/985(52%)	672/985(68%)	37/985(3%)	2	98 - 3022	26 - 983	2585 - 2608	-
	maker-Backbone_1405-augustus-gene-1.89		Putative disease resistance protein RGA1; RGA3-blb [Solanum bulbocastanum]	Q7XA42.2	979	254 bits(648)	2e-68	257/921(28%)	406/921(44%)	150/921(16%)	1	817 - 3525	139 - 927	2712 - 2732	-
	maker-Backbone_5276-augustus-gene-0.38	2397	SPla/RYanodine receptor (SPRY) domain-containing protein [Zea mays]	AQK72614.1	438	449.13 (1154)	1.30×10-148	288/364 (79.1%)	318/364 (87.4%)	18/364 (4.9%)	2	572 - 1649	Subject 1 - 350	168 - 188	Vun-miR165
	augustus_masked-Backbone_915-processed-gene-0.10	4727	WAT1-related protein At1g09380 [Arabidopsis thaliana]	Q8GXB4.1	374	312 bits(800)	4e-94	163/330(49%)	226/330(68%)	7/330(2%)	1	523 -1512	4 - 326	3763 - 3783	Zma-miR529
	augustus_masked-Backbone_5102-processed-gene-0.1	759	Fatty acid desaturase 4, chloroplastic	Q9SZ42.1	323	181 bits(458)	2e-54	110/236(47%)	135/236(57%)	7/236(2%)	1	28 - 375	Subjt 87 - 315	197 - 217	-
	snap_masked-Backbone_3177-processed-gene-1.30	1047	PREDICTED: RING-H2 finger protein ATL40-like [Setaria italica]	XP_004965536	363	265.00 (676)	6.02×10-84	175/271 (64.6%)	197/271 (72.7%)	13/271 (4.8%)	1	58 - 856	82 - 343	709 - 731	-
	maker-Backbone_2867-snap-gene-3.106	2119	WAT1-related protein At1g09380 [Arabidopsis thaliana]	Q8GXB4.1	374	325 bits(834)	7e-103	167/325(51%)	231/325(71%)	3/325(0%)	1	541 - 1515	5 - 326	2081 - 2101	Osa-miR2275b
	maker-Backbone_7431-snap-gene-0.35	2017	Transcription factor GAMYB [Dichanthelium oligosanthes]	OEL28920	432	492.27 (1266)	4.44×10-167	314/461 (68.1%)	343/461 (74.4%)	53/461 (11.5%)	3	530 - 1820	1 - 438	2081 - 2101	Osa-miR2275b
	maker-Backbone_1380-snap-gene-1.90	3256	Protein argonaute 1A; Short=OsAGO1a [Oryza sativa Japonica Group]	Q6EU14.1	1082	72.0 bits(175)	2e-11	84/227(37%)	105/227(46%)	47/227(20%)	1			1888 - 1908	-
						256 bits(653)	2e-127	185/354(52%)	211/354(59%)	36/354(10%)	2	455 - 1471	162 - 494
						51.6 bits(122)	4e-142	22/25(88%)	23/25(92%)	0/25(0%)	3	1149 - 1223	388 - 412
						259 bits(662)	4e-142	159/287(55%)	188/287(65%)	12/287(4%)	1	1225 - 2076	413 - 690
						99.0 bits(245)	2e-127	62/115(54%)	76/115(66%)	4/115(3%)	3	2070 - 2414	689 - 799
						240 bits(613)	4e-142	164/309(53%)	184/309(59%)	63/309(20%)	2	2168 -2989	721 - 1001
	maker-Backbone_716-snap-gene-0.25	2034	photosystem II CP47 reaction center protein	A1E9V0.1	508	971 bits(2510)	0.0	505/507(99%)	506/507(99%)	0/507(0%)	1	508 - 2028	1 - 507	637 - 657	Oru-miR2275a
	maker-Backbone_6209-snap-gene-0.8	1446	transmembrane BAX inhibitor motif-containing protein 4 [Arundo donax]	JAF17092	255	178.33 (451)	4.72×10-50	120/206 (58.3%)	144/206 (69.9%)	11/206 (5.3%)	1	289 - 895	39 - 236	933 - 953	Tae-miR156a
	maker-Backbone_2864-snap-gene-3.0	1934	PREDICTED: uncharacterized protein LOC100826907 [Brachypodium distachyon]	XP_003559281	443	207.61 (527)	1.46×10-57	162/450 (36%)	228/450 (50.7%)	66/450 (14.7%)	3	-	-	84 - 107	-
	maker-Backbone_3151-snap-gene-0.13	3890	Phosphatidylinositol-3-phosphatase SAC1	Q7XZU3.1	912	919 bits(2375)	0.0	488/793(62%)	588/793(74%)	67/793(8%)	3	1272 - 3602	167 - 908	84 - 107	-
	maker-Backbone_385-augustus-gene-2.9	3200	Soluble starch synthase 2-3, chloroplastic/amyloplastic;	P0C586.1	810	901 bits(2328)	0.0	494/741(67%)	545/741(73%)	75/741(10%)	3	543 - 2663	111 -810	1206 - 1229	-
apoVSfac_microsDOWN_targetUP	augustus_masked-Backbone_1537-processed-gene-1.41	1116	-	-	-	-	-	-	-	-	-	-	-	622- 642	Zma-miR396d
	augustus_masked-Backbone_2559-processed-gene-3.87	1377	F-box domain containing protein, expressed [Panicum miliaceum]	RLN30450.1	438	513.46 (1321)	1.26×10-178	266/430 (61.9%)	310/430 (72.1%)	24/430 (5.6%)	1	85 - 1372	26 - 431	631- 651	Tae-miR2275n
	augustus_masked-Backbone_5102-processed-gene-0.1	759	Fatty acid desaturase 4, chloroplastic	Q9SZ42.1	323	181 bits(458)	2e-54	110/236(47%)	135/236(57%)	7/236(2%)	1	28 - 735	87 - 315	197- 217	-
	augustus_masked-Backbone_566-processed-gene-1.5	2073	Growth-regulating factor 8; Short=OsGRF8	Q6AWY1.1	409	231 bits(590)	6e-68	111/162(69%)	126/162(77%)	8/162(4%)	3	510 - 995	97 - 250	622- 642	Zma-miR396d
						95.5 bits(236)	1e-19	66/128(52%)	83/128(64%)	3/128(2%)	2	1499 - 1882	250 - 374
	maker-Backbone_1031-augustus-gene-1.7	2121	Heavy metal-associated isoprenylated plant protein 32	Q9M8K5.1	473	118 bits(296)	6e-27	55/79(70%)	67/79(84%)	0/79(0%)	1	505 -741	1979-01-01	2061- 2081	Gma-miR166l
	maker-Backbone_1343-snap-gene-1.63	1093	squamosa-promoter binding protein-like protein [Phyllostachys edulis]	AQQ11858	195	181.80 (460)	1.79×10-53	92/117 (78.6%)	98/117 (83.8%)	9/117 (7.7%)	1	361 - 705	110 - 216	719- 738	Zos-miR156e
														719- 739	Tae-miR156a
	maker-Backbone_1405-augustus-gene-1.89	3960	Putative disease resistance protein RGA1; RGA3-blb [Solanum bulbocastanum]	Q7XA42.2	979	254 bits(648)	2e-68	257/921(28%)	406/921(44%)	150/921(16%)	1	817 - 3525	139 - 927	2712- 2732	-
	maker-Backbone_1433-augustus-gene-2.1	2535	retinol dehydrogenase 13-like [Panicum hallii]	XP_025804385	362	486.49 (1251)	3.75×10-163	285/398 (71.6%)	322/398 (80.9%)	21/398 (5.3%)	1	160 - 1294	1 - 396	860- 880	Zos-miR166a
														860- 880	Zma-miR166a
														862- 880	Lsa-miR166e
	maker-Backbone_1856-augustus-gene-0.65	1327	Non-specific lipid transfer protein GPI-anchored 1	9C7F7.1	193	100 bits(250)	1e-23	43/101(43%)	69/101(68%)	0/101(0%)	1	580 - 882	34 - 134	637- 657	Oru-miR2275a
	maker-Backbone_2867-snap-gene-3.106	2519	WAT1-related protein At1g09380 [Arabidopsis thaliana]	Q8GXB4.1	374	325 bits(834)	7e-103	167/325(51%)	231/325(71%)	3/325(0%)	1	541 - 1515	5 - 326	631- 651	Tae-miR2275n
	maker-Backbone_33-augustus-gene-0.4	1095	Growth-regulating factor 10; Short=OsGRF10	Q6EPP9.1	211	241 bits(614)	9e-78	139/182(76%)	146/182(80%)	9/182(4%)	2	113 - 634	1 - 172	622- 642	Zma-miR396d
	maker-Backbone_716-snap-gene-0.25	2034	Photosystem II CP47 reaction center protein	P0C362.1	508	970 bits(2508)	0.0	504/508(99%)	507/508(99%)	0/508(0%)	1	508 - 2028	1 - 508	637- 657	Oru-miR2275a
	maker-Backbone_860-snap-gene-0.19	1776	zinc-finger homeodomain protein 3	XP_002443023	328	326.63 (836)	4.17×10-105	234/325 (72%)	245/325 (75.4%)	33/325 (10.2%)	1	838 - 1723	1 - 320	735- 755	-
	snap_masked-Backbone_903-processed-gene-0.13	2135	cytochrome P450 709B2 [Sorghum bicolor]	XP_002461090	523	788.49 (2035)	0	413/528 (78.2%)	453/528 (85.8%)	28/528 (5.3%)	3	168 -1739	20 - 522	1262- 1282	Vun-miR165
facVSsex_microsDOWN_targetUP	maker-Backbone_5956-snap-gene-0.4	2863	ADP,ATP carrier protein 3, mitochondrial	O49447.1	379	508 bits(1309)	5e-172	287/408(70%)	322/408(78%)	40/408(9%)	1	1 - 1197	1 - 377	2493- 2513	Tae-miR2275h
						503 bits(1295)	5e-170	271/318(85%)	292/318(91%)	3/318(0%)	1	1516 - 2460	53 - 370
	maker-Backbone_2896-augustus-gene-1.88	5006	Threonine--tRNA ligase, chloroplastic/mitochondrial 2; AltName: Full=Protein EMBRYO DEFECTIVE 2761	F4IFC5.1	650	1043 bits(2696)	0.0	475/594(80%)	552/594(92%)	7/594(1%)	2	968 - 2749	64 - 650	4704- 4727	-
			rho GDP-dissociation inhibitor 1-like [Panicum hallii]	XP_025792021.1	248	374 bits(961)	1e-121	180/186(97%)	184/186(98%)	0/186(0%)	1	4123 - 4680	63 - 248
	maker-Backbone_5298-augustus-gene-0.4	2857	PREDICTED: protein IWS1 homolog isoform X2	XP_003562631	789	1227.23 (3174)	0	659/805 (81.9%)	721/805 (89.6%)	22/805 (2.7%)	3	258 - 2652	Subject 1 - 789	1434- 1454	Oni-miR2275a
	maker-Backbone_4196-augustus-gene-1.55	3326	hypothetical protein SORBIDRAFT_03g030645, partial [Sorghum bicolor]	XP_002458283.1	977	345.51 (885)	9.76×10-100	257/793 (32.4%)	391/793 (49.3%)	126/793 (15.9%)	2	764 - 2987	257 - 974	1817- 1836	Vun-miR172f
						118.63 (296)	2.73×10-24	66/151 (43.7%)	99/151 (65.6%)	0/151 (0%)	2	323 - 773	14 - 164
	maker-Backbone_5087-snap-gene-0.40		-	-	-	-	-	-	-	-	-	-	-	1389- 1412	-
	maker-Backbone_4883-augustus-gene-0.30	1325	60S ribosomal protein L21-2 [Sorghum bicolor]	XP_002468534	164	192.20 (487)	4.07×10-57	113/185 (61.1%)	121/185 (65.4%)	21/185 (11.4%)	3	150 - 704	1 - 164	1049- 1072	-
